# Supplementary material for: Genome-wide identification and expression analysis disclose the pivotal PHOSPHATIDYLETHANOLAMINE BINDING PROTEIN members that may be utilized for yield improvement of Chenopodium quinoa
Source: Front Plant Sci. 2023 Jan 10;13:1119049. doi: 10.3389/fpls.2022.1119049 (PMC9871630; doi:10.3389/fpls.2022.1119049)
Supplement: Supplementary File 1 — Protein sequences of PEBPs from Chenopodium quinoa, C. pallidicaule, C. suecicum, Beta vulgaris, Spinacia oleracea, Arabidopsis thaliana and Oryza saltiva. [file Table_1.xlsx]

## Sheet: Sheet1
>AtFT
MSINIRDPLIVSRVVGDVLDPFNRSITLKVTYGQREVTNGLDLRPSQVQNKPRVEIGGEDLRNFYTLVMVDPDVPSPSNPHLREYLHWLVTDIPATTGTTFGNEIVCYENPSPTAGIHRVVFILFRQLGRQTVYAPGWRQNFNTREFAEIYNLGLPVAAVFYNCQRESGCGGRRL
>AtTSF
MSLSRRDPLVVGSVVGDVLDPFTRLVSLKVTYGHREVTNGLDLRPSQVLNKPIVEIGGDDFRNFYTLVMVDPDVPSPSNPHQREYLHWLVTDIPATTGNAFGNEVVCYESPRPPSGIHRIVLVLFRQLGRQTVYAPGWRQQFNTREFAEIYNLGLPVAASYFNCQRENGCGGRRT
>AtBFT
MSREIEPLIVGRVIGDVLEMFNPSVTMRVTFNSNTIVSNGHELAPSLLLSKPRVEIGGQDLRSFFTLIMMDPDAPSPSNPYMREYLHWMVTDIPGTTDASFGREIVRYETPKPVAGIHRYVFALFKQRGRQAVKAAPETRECFNTNAFSSYFGLSQPVAAVYFNAQRETAPRRRPSY
>AtTFL
MENMGTRVIEPLIMGRVVGDVLDFFTPTTKMNVSYNKKQVSNGHELFPSSVSSKPRVEIHGGDLRSFFTLVMIDPDVPGPSDPFLKEHLHWIVTNIPGTTDATFGKEVVSYELPRPSIGIHRFVFVLFRQKQRRVIFPNIPSRDHFNTRKFAVEYDLGLPVAAVFFNAQRETAARKR
>AtATC
MARISSDPLMVGRVIGDVVDNCLQAVKMTVTYNSDKQVYNGHELFPSVVTYKPKVEVHGGDMRSFFTLVMTDPDVPGPSDPYLREHLHWIVTDIPGTTDVSFGKEIIGYEMPRPNIGIHRFVYLLFKQTRRGSVVSVPSYRDQFNTREFAHENDLGLPVAAVFFNCQRETAARRR
>AtMFT
MAASVDPLVVGRVIGDVLDMFIPTANMSVYFGPKHITNGCEIKPSTAVNPPKVNISGHSDELYTLVMTDPDAPSPSEPNMREWVHWIVVDIPGGTNPSRGKEILPYMEPRPPVGIHRYILVLFRQNSPVGLMVQQPPSRANFSTRMFAGHFDLGLPVATVYFNAQKEPASRRR
>AUR62010060-CqFTL1
MPRTASTSAPRDPLEIGRVIGDVLDPFNRSVTLRVSYNNRIVTTGGEFRPSQVDSQPRVEVGGDDLRTFYTLVMVDPDAPSPSNPHLREYLHWLVTDIPGTTGATFGQEVVCYESPRPSQGIHRFVFVLFQQLGRQTVYAPGWRPNFITRDFAELYNLGLPVAAVYFNCQREGGCGGRRL
>AUR62006619-CqFTL5
MPRAPPRDPLIVGRVIGDVLDPFSRTVNLRVSYNNRDVNNGCEFRPSQVVNQPRVEIGGDDLRTFYTLVMVDPDAPSPSNPNLREYLHWLVTDIPGSTGASFGQERVCYENPRPAVGIHRFIFVLFRQLGRQTVYPPGWRQNFNTRDFAEVYNLGLPVAFVYFNCQREGGSGRRRL
>AUR62013052-CqFTL2
MPRTASTSAPRDPLEIGRVIGDVLDPFNRSVNLRVSYNNRIVTTGGEFRPSQVDSQPRVEVGGDDLRTFYTLVMVDPDAPSPSNPHLREYLHWLVTDIPGTTGATFGQEVVCYESPRPSQGIHRFVFVLFQQLGRQTVYAPGWRPNFITRDFAELYNLGLPVAAVYFNCQREGGCGGRRVIGDVVDAIDSPVTLNIIYNNEIFTAGGEFLPSQVVSQPRVEVGGHLGTFYTLVIVNPDAPSPRNPSLKEYMHWLVTDIPGNSEASLGQEVVPYESPQPSIGIHRMVFVLLQQRGQQTVYPPGWRQNFNTRDFAEVYDLTPVAAVYFNCRREGDLGGSKL
>AUR62000271-CqFTL4
MPRAPPRDPLVVGRVIGDILDPFNRTVTLRVSFNNRDVNNGCELRPSQVVNQPRVEIGGDGLRTFYTLVMVDPDAPSPSNPNLREYLHCFLCYLSGGVGREDTAGVCFSVLRFLSLFLKEMDHGRQEIVCYESPRPAVGIHRFIFVLFQQLGRQTVYPPGWRQNFTTREFAEVYNLGLPVASVYFNCQREGGSGGRRL
>AUR62026245-CqFTL6
MPSGRDSLVVGQVIGDVLDPFIRSVALRVVYDNREVINASEFRPSQVVNPPMIEIQGNDPMAFYTLVMVDPDTPSPGNPTEREYLHWLVTNIPATGGISLGQEIVAYENPRPSLGIHRLVFAVFCHSGRQIIGAPGWRPNFFTREFAEVYNLGSPVAATYFTCQREGGYRGRRRS
>AUR62016010-CqTFL7
MARGVEPLIIGRVIGEVVDIFNPSVRLDVTYNSSKQVSNGHELMPAVVASKPRVEIGGEDMRSSYTLIMVDPDAPSPSDPYLREHLHWIVTDIPGTTDITFGKEIVCYETPKPVVGIHRYIFILFKQTRGRQTVRTPSSRDCFNTRRFAAENGLGLPVAVVYFNAQRETAARRR
>AUR62021217-CqTFL6
MARGVEPLIIGRVIGEVVDIFNPSVRLDVTYNSSKQVSNGHELMPAVVTSKPRVEIGGEDMRSAYTLIMVDPDAPSPSDPYLREHLHWIVTDIPGTTDITFGKEIVCYETPKPVVGIHRYIFILFKQTRGRQTVRTPSSRDCFNTRRFAAENGLGLPVAVVYFNAQRETAARRR
>AUR62028545-CqTFL5
MARMIEPLIVGRVIGDVIDPFNPSVQMCVNYNNKQVFNGSELLPSSVASKPRVDINGEDMRTFFTLVLTDPDVPGPSDPYLREHLHWIVSDIPGTTDSTFGSEMVRYEIPRPNIGIHRFIFILFKQNRRQTIVSLPSTRDYFNTRQFAAENDLGLPVAAAYFNCQRETAARRR
>AUR62033497-CqTFL4
MARMIEPLIVGRVIGDVIDPFNPSVQMCVNYNNKQVFNGSELLPSSVASKPRVDINGEDMRTFFTLVLTDPDVPGPSDPYSREHLHWIVSDIPGTTDSTFGSELVRYEIPRPNIGIHRFIFILFKQNRRQTIVSLPSTRDYFNTRQFAAENDLGLPVAAAYFNAQRETAARRR
>AUR62039217-CqTFL2
MAKSDPLIIGRVVGDVIDHFNPSVRMCVTYNNKQVYNGHELFPSSVTLKPRIQVLDGDLKSFFTLIMTDPDVPGPSDPYLKEHLHWIVTDIPGTTDATFGKEIVTYELPRPNIGIHRFAFILFRQNRRGTVDPPCSRDRFCTKKFAEDNQLGLPVAAVYFNCQRETAARRR
>AUR62009771-CqTFL1
MDPLIIGRVVGDVIDNFNPSVRMCVTYNNKQVYNGHEFFPSSVTLKPRVQVLDGDLKSFFTLIMTDPDVPGPSDPYLKEHLHWIVTDIPGTTDATFGKEMVTYELPRPNIGIHRFAFILFRQNRRGTVVPPCSRDRFCTKKFAEDNQLGLPVAAVYFNCQRETAARRR
>AUR62026433-CqFTL7
MPSGRDSLVVGQVIGDVLDPFTRSVTLRVVYDNREVINASEFRPSQVVNPPMIEIQGNDPMSFYTLVMVDPDAPSPGNPSEREYLHCWSYYIRSLGQSCGQEIVAYENPRPSLGIHRLVFAVFCHSGSQIIGAPGWRPNFFTREFAEVYNLGSPVAATYFTCQREGGYRGRRRS
>AUR62026435-CqFTL11
MLTDFEQVEIDYVLFRDAPKPIEQTNTTIEIPSTPAPGNKESSSSQRITTIITNESEIKKFDRDNKFVRGHLLNSMKNNIFDLYVNIKSAKEMWESLEKKYGADDAGKKKFVNLRVIYEGREVINASEFRPSQIVYPPRVVIQGNDPSASYFFTLVMVDPDAPSPGNPTEREYLHWLVTNIPANGSINLGQEVMAYESPRPSLGIHRYVFVLFYHSGLQTITAPGWRQNFFTREFAELYNLGMPVAAVYFTCQREGGYRRRRFD
>AUR62039216-CqTFL3
MAKSDPLIIGRVVGDVIDHFNPSVRMCVTYNNKQVYNGHELFPSSVTLKPRIQVLDGDLKSFFTLIMTDPDVPGPSDPYLKEHLHWIVTDIPGTTDATFGKEIVTYELPRPNIGIHRFAFILFRQNRRGTVDPPCSRDRFCTKKFAEDNQLGLPVPTLPQALAHCLLSCSSSSPLDFLFASSSPDCLHPATLQSPALPLLLACLMLFLLRLRGHCSSPLRNRFDAIANSLLTLSSSLIGSRLVASSAGPAARLLASSASAVWQG
>AUR62029959-CqMFT1
MAASVDPLVVGRVIGDVVDMFVPSVSMSVYFGAKHVTNGCTIKPSIAVDPPRLLIGGHSDVLYTLVMTDPDAPSPSEPSMRELVHWIVTDIPGCASTSCGKEVVAYTGPRPPVGIHRFILVLFEQKQPLGMAVEPPISRANFNTRLFAGRHGLGLPVATVYFNAQKEPANKKR
>AUR62012495-CqMFT2
MTTMVRRTVDPLVVGRVIGDVLDMFVPMVDFRVQYGTKHIFNGCEIKPSLAFERPLAQISGHPSTDNFYTIIMIDPDAPSPSEPKMKEWLHWIMVDIPQGMDASKGKEWVEYMGPKPPTGIHRYIFVLFRQKGPIAKQWQLPQARSNFSTRNFAAQNGLGLPVAAVYFNSQKEAANKKR
>AUR62014699-CqMFT3
MTTMVRRTVDPLVVGRVIGDVLDMFVPMVDFRVQYGTKHIFNGCEIKPSLAFERPLAQISGHPSTDNFYTIIMIDPDAPSPSEPKMKEWLHWIIVDIPQGMDASKGKELVEYMGPKPPTRIHRYVFVLFRQKGPIAKQWQLPQARSNFSTRNFAAQNGLGLPVAAVYFNSQKEAANKKR
>AUR62014698-CqMFT4
MAEAPEILVAGKVIGDVLEPFTPEAELTVQYGSETVSNGCEIKPLEAKNRPRLQVTSHNPRLDDLYTLIMVDPDAPNPTHPTLREWLHWIVVDIPQGMDASKGRTLVEYMGPQPSTGKHRYVFALYKQKGPLVKPRPLPPEYARGNFNTRHFAAHNDLGQPVAALFFNSRKEANIAYDN
>AUR62033889-CqFTL3
MPRAPPRDPLVVGRVIGDILDPFNRTVTLRVSFNNRDVNNGCELRPSQVVNQQRVEIGGDDLRTFYTLVMVDPDAPSPSNPNLREYLH
>AUR62026437-CqFTL9
MPRSGTDSLVLGEVIGDVLDPFIKFATLRVFYESREVINACELRPSQTINLPRVEIQGNDPTATYYYTLVMVDPDAPSPGNPTEREYLHWLVTNIPATGSISYGK
>AUR62026237-CqFTL8
MPRSGTTDSLVLGDVIGDVLDPFIKFATLRIFYETREVINACELRPSQTVNPPRIEIQGNDPMTTYYYTLVMVDPDAPSPGNPNEREYLHWLVTNIPATGSISYGK
>AUR62026436-CqFTL10
MPRSGTDSLVLGEVIGDVLDPFIRFATLRVFYENREVINASELRPSQTINPPRIEIQGNDPMANYHYTLVMVDPDAPSPGNPTEREYLHWLVTNIPATGNISYEFKIFKNIEK
>AUR62012496-CqMFT5
MGYGLSDRGSGDASSGSVLKTENLDGFFLVMEAWVVKVDALNGVGGQWSNGDGVMIMVDPDAPNPTHPTLRDWLHWIVVDIPQGMDASKGRTLVEYMGPQPSTGKHRYVFALYKQKGPLVKPRPLPQNTPGEISIPAISLPIMTSDSRLLPSSLTPGKKLT
>Hd3a
MAGSGRDRDPLVVGRVVGDVLDAFVRSTNLKVTYGSKTVSNGCELKPSMVTHQPRVEVGGNDMRTFYTLVMVDPDAPSPSDPNLREYLHWLVTDIPGTTAASFGQEVMCYESPRPTMGIHRLVFVLFQQLGRQTVYAPGWRQNFNTKDFAELYNLGSPVAAVYFNCQREAGSGGRRVYP
>OsFTL1
MTGSSCPADSSQLLYPRRGAPTTTTTSRPPLHPLIAHAPYDVVLHRSVVLSISSARDQAELASFWCYIRLGGGASAKRAAGEDDRSRSSLTAARGGGGETMSGRGRGDPLVLGRVVGDVVDPFVRRVALRVAYGAREVANGCELRPSAVADQPRVAVGGPDMRTFYTLVMVDPDAPSPSDPNLREYLHWLVTDIPATTGVSFGTEVVCYESPRPVLGIHRLVFLLFEQLGRQTVYAPGWRQNFSTRDFAELYNLGLPVAAVYFNCQRESGTGGRRM
>RFT1
MAGSGRDDPLVVGRIVGDVLDPFVRITNLSVSYGARIVSNGCELKPSMVTQQPRVVVGGNDMRTFYTLVMVDPDAPSPSNPNLREYLHWLVTDIPGTTGATFGQEVMCYESPRPTMGIHRLVFVLFQQLGRQTVYAPGWRQNFSTRNFAELYNLGSPVATVYFNCQREAGSGGRRVYP
>OsFTL5
MSRDPLVVGNVVGDILDPFIKSASLRVLYSNRELTNGSELKPSQVANEPRIEIAGRDMRTLYTLVMVDPDSPSPSNPTKREYLHWLVTDIPETTNASFGNEIVSYESPKPTAGIHRFVFVLFRQSVQQTIYAPGWRQNFNTRDFSALYNLGPPVAAVFFNCQRENGCGGRRYIR
>OsFTL6
MSRDPLVVGHVVGDILDPFNKSASLKVLYNNKELTNGSELKPSQVANEPRIEIAGRDIRNLYTLVMVDPDSPSPSNPTKREYLHWLVTDIPESANASYGNEVVSYESPKPTAGIHRFVFILFRQYVQQTIYAPGWRPNFNTRDFSALYNLGPPVAAVFFNCQRENGCGGRRYIR
>OsFTL11
MSRDPLVVGHVVGDIVDPFVTTASLRVFYNSKEMTNGSELKPSQVLNQPRIYIEGRDMRTLYTLVMVDPDAPSPSNPTKREYLHWMVTDIPETTDARFGNEIVPYESPRPTAGIHRFVFILFRQSVRQTTYAPGWRQNFNTRDFAELYNLGSPVAALFFNCQRENGCGGRRCVR
>OsFTL4
MSRGRDPLALSQVIGDVLDPFIKSAAMRINYGEKEITNGTGVRSSAVFTAPHVEIEGRDQTKLYTLVMVDPDAPSPSKPEYREYLHWLVTDIPEAIDARFGNEIVPYEAPRPPAGIHRLVFVLFKQEARQTVYAPGWRQNFNVRDFSAFYNLGPPVAALYFNCQKESGVGGRR
>OsFTL7
MSMSRDPLVVGSIVGDVVDHFGASALLRLFYNHREMTSGSELRPSQVAGEPAVQITGGRDGRALYTLVMVDPDAPSPSNPSKREYLHWLVTDVPEGGDTSKGTEVVAYESPRPTAGIHRLVFIVFRQTVRQSIYAPGWRSNFNTRDFAACYSLGSPVAAAYFNCQREGGCGGRRYRS
>OsFTL13
MANDSLATGRVIGDVLDPFISTVDLTVMYGDDGMPVISGVELRAPAVAEKPVVEVGGDDLRVAYTLVMVDPDAPNPSNPTLREYLHWMVTDIPASTDATYGREVVCYESPNPTTGIHRMVLVLFRQLGRETVYAPAVRHNFTTRAFARRYNLGAPVAAVYFNCQRQAGSGGRRFTGPYTSRRRQA
>OsFTL12
MANDSLTRSHIVGDVLDQFSNSVPLTVMYDGRPVFNGKEFRSSAVSMKPRVEIGGDDFRFAYTLVMVDPDAPNPSNPTLREYLHWMVTDIPSSTDDSFGREIVTYESPSPTMGIHRIVMVLYQQLGRGTVFAPQVRQNFNLRSFARRFNLGKPVAAMYFNCQRPTGTGGRRPT
>OsFTL10
MDPLYLSQIIPDVLDPFISTISLRVTYNSRLLLAGAALKPSAVVSKPQVDVGGNDMRVSYTLVLVDPDAPSPSDPSLREYLHWMVTDIPETTSISFGEELILYEKPEPRSGIHRMVFVLFRQLGRRTVFAPEKRHNFNCRIFARQHHLNIVAATYFNCQREAGWGGRKFAPEGP
>RCN1
MSRSVEPLVVGRVIGEVLDTFNPCMKMIVTYNSNKLVFNGHELYPSAVVSKPRVEVQGGDLRSFFTLVMTDPDVPGPSDPYLREHLHWIVTDIPGTTDASFGREVISYESPKPNIGIHRFIFVLFKQKRRQTVIVPSFRDHFNTRRFAEENDLGLPVAAVYFNAQRETAARRR
> RCN3
MSRSVEPLVVGRVIGEVIDSFNPCTKMIVTYNSNKLVFNGHEFYPSAVVSKPRVEVQGGDMRSFFTLVMTDPDVPGPSDPYLREHLHWIVTDIPGTTDASFGREIISYESPKPSIGIHRFVFVLFKQKRRQAVVVPSSRDHFNTRQFAEENELGLPVAAVYFNAQRETAARRR
>RCN2
MSRVLEPLIVGKVIGEVLDNFNPTVKMTATYGANKQVFNGHEFFPSAVAGKPRVEVQGGDLRSFFTLVMTDPDVPGPSDPYLREHLHWIVTDIPGTTDASFGREVVSYESPRPNIGIHRFILVLFRQKRRQAVSPPPSRDRFSTRQFAEDNDLGLPVAAVYFNAQRETAARRR
>RCN4
MSRVLEPLVVGKVIGEVIDNFNPTVKMTATYSSNKQVFNGHELFPSAVVSKPRVEVQGGDLRSFFTLVMTDPDVPGPSDPYLREHLHWIVTDIPGTTDASFGREVVSYESPKPNIGIHRFVLVLFKQKRRQAVTPPSSRDYFSTRRFAADNDLGLPVAAVYFNAQRETAARRR
>OsFTL9
MSGVPTVEPLVLAHVIHDVLDPFRPTMPLRITYNDRLLLAGAELKPSATVHKPRVDIGGTDLRVFYTLVLVDPDAPSPSNPSLGEMVIDIPGTTGVNCQDLMLYERPELRYGIHRMVFVLFRQLGRGTVFAPEMRHNFHCRSFAQQYHLDIVAATYFNCQREAGSGGRRFRSESS
>OsFTL8
MSSANSLVLGRVIGDVVDLFSPEVTLRVMYNGVRVVNGEDLRPSAVSARPSVEVMVDPDAPNPSNPTLREYLHWLVTDIPGTTDANYGREVVCYESPRPAAGIHRVAVVLFRQMARGGVDQPPLLRHNFSTRGFADDHALGAPVAAAFFTCKPEGGTGGRRFRPPSRHS
>OsMFT2
MARFVDPLVVGRVIGEVVDLFVPSISMTAAYGDRDISNGCLVRPSAADYPPLVRISGRRNDLYTLIMTDPDAPSPSDPSMREFLHWIVVNIPGGTDASKGEEMVEYMGPRPTVGIHRYVLVLYEQKARFVDGALMPPADRPNFNTRAFAAYHQLGLPTAVVHFNSQREPANRRR
>OsMFT1
MASHVDPLVVGRVIGDVVDLFVPTTAMSVRFGTKDLTNGCEIKPSVAAAPPAVQIAGRVNELFALVMTDPDAPSPSEPTMREWLHWLVVNIPGGTDPSQGDVVVPYMGPRPPVGIHRYVMVLFQQKARVAAPPPDEDAARARFSTRAFADRHDLGLPVAALYFNAQKEPANRRRRY
>EL10Ac9g21401.1-BvFT1
MPRTSASAPRDPLVLGGVIGDVLEPFERSVTLKISFNNRNVNNGGDFRPSQVVNQPRVEVGGDDLRTCYTLVMVDPDAPSPSNPHQREYLHWLVTDIPGTTSASFGEEIVYYENPRPSTGIHRFVFALFRQLGRQTVNAPQQRQNFNTRDFAELYNLGLPVAAVYFNCQREGGCGGRRF
>EL10Ac4g10025.1-BvFT2
MPRAPRDPLVVGRVIGDVLDPFSRTVNLRVSYSNRDVNNGCELRPSQVVNQPRVEVGGDDLRTFYTLVMVDPDAPSPSNPHLREYLHWLVTDIPGTTGASFGQEVVCYENPRPSVGIHRFILVLFRQLGRQTVYAPGWRQNFNTRDFAELYNLGLPVAAVYFNCQREGGSGGRRL
>EL10Ac6g13314.1-BvFTL3
MPGIGSEIVRDSLVVGQVIGDVLDPFTRSATLRVIYESREVINACEFKPSQVVNPPRIEILGNNARALYTLVMVDPDAPSPGSPTEREYLHWLVTNIPATGGINSGHEIVAYESPRPSMGIHRLVYIVFCQMGMQTISAPGWRQNFFTREFAEVYNLGMPVAAMYITCQREGGYRRRRR
>EL10Ac7g16930.1-BvTFL2
MARIIEPLIVGGVIGDVIDPFNPSVHMCINYNSKQVFNGSELLPSAVTSKPRVQINGADMRTFFTLVLTDPDVPGPSDPYLREHLHWIVSDIPGTTDSTFGTELIRYEIPRPNIGIHRFIYILFKQKRRQTVLHLPSSRDYFNTRQFAAENDLGLPVAAAYFNAQRETAARRR
>EL10Ac3g05715.1-BvBFT
MARGVEPLIIGRVIGEVVDIFNPSVTLNVTYNSSKQVCNGHELMPAVVVSKPRVEIGGEDMRSAYTLIMVDPDAPSPSDPYLREHLHWIVTDIPGTTDISFVVGIHRYIFILFNQIRGRQTVRSPTSRECFNTRRFAAENGLGLPVAVVYFNAQRETAARRR
>EL10Ac8g20548.1-BvMFT1
MLYQNTLRNKSMTTMVRSIDPLVVGRVIGDVLDMFVPVADFRVQYGTKHIFNGCEIKPSLAIERPIVQISGIPSTDNHYSLIMVDPDAPSPSEPKMREWLHWVVADIPQGLDASKGRELVEYMGPKPPTGIHRYVFVLFRQKGPIAKPWQLPHARNNFSTRNFAIQNGLGLPVAAVYFNSQKEAAKKKH
>EL10Ac8g20549.1-BvMFT2
MALDERTLKPLIDSKVIKDVVDMFTPAAELTVEYGGKKVTNGVEISPADASEKPRLEFIFHGPSKDNFFTLVMVDPDAPHPHQPTMREWLHWMVVDIPQGMDPSKEYMGPKPPGGIHRYVFVLFQQKGLIPKLKFPDARNNFSTMQFAADNDLGLPVAALYFTSQK
>EL10Ac7g15814.1-BvTFL1
MARSDPLIIGRVIGDVIDPFNPSVKMSVTYNNKQVYNGHELFPSSVNLKPRVQVHDGKEIVSYEVPRPNIGIHRFAFILFKQNRRGSVVPPSTRDRFFTKKFAEQNQLGLPVAAVYYNCQRETAARRR
>SoFTL1
mrratrdplv vgrvvgevld pfnrsvnlrv rftnrdvfng cefrpsevvn qprveiggdd
lrtfytlvmv dpdapspsnp hlreylhwlv tdipgttgvs ygqevvcyen prpsvgihrf
ifvlfrqmgr qtvyapgwrq nfntrdfaev ynlglpvasv yfncqreggs ggrrs
>SoFTL2
mpriastsap rdpleigrvi gdvldpfnrs vtlrisynnr vvttggefrp sevvsqprve
iggddlrtfy tlvmvdpdap spsnphlrey lhwlvtdipg ttgasfgqev vcyesprppm
gihrfvfvlf qqlgrqtvyp pgwrpnfitr dfaelynlgl pvaavyfncq reggcggrrl
>SoCEN-like1
margveplii grvigevvdi fnpsvtlnvt ynsskqvang helmpavivs kprveigged
mrsaytlimv dpdapspsdp ylrehlhwiv tdipgttdis fgkeivcyet pkpvvgihry
ifilfqqtrg rqtvrtpssr dcfntrrfaa englglpvav vyfnaqreta arrr
>SoTSF
msvprngrds lvlgevigdv mdpfirfatl kvfygsreli naceirpslt vnppaieiqg
ndpmsvyyyt lvmvdpdaps pgnptereyl hwlvtnipat gninagqeiv ayesprpslg
ihryvfvlfr hmemksishp gwrqnfytre faerydlrmp vaasyftcqr esnyrgrrr
>SoCEN-like2
maklnplvig rvvgdiidhf npsvrmcvty kkkqvynghe llpssvtikp rvqvldgdlk
sfftlimtdp dvpgpsdpyl keklhwivtd ipgttdstfg keivsyelpn pnigihrfaf
ilfeqkgras vvapstrerf ctktfaeqnq lrlpvaavyf ncqretaark rsllenasc
>SoMFT
mrksrrgfke fstqiedvvd mfvpnvsmsv yfgtkhvtng ctikpsiavd pprliigahs
dilytlvmtd pdapspseps mrelvhwivt dipgggspsc gkevmaytgp rpavgihrfi
lvlfeqkqql gmsveapnsr anfntrlfag ryglglpvat vyfnaqkepa nkkr
>SoMFT-like
mttmvrsidp lvvgrvigdv ldmfvpmvdf rvqygtkhif ngceikpsla tdrplvhisg
lpstdnlyti imidpdapsp sepkmkewlh wivvdipqgm daskgrelve ymgpkpptgi
hryvfvlfrq kgaiakqwql psarnnfstr sfaaynglgl pvaavyfnsq keaankklrt
>AAA01129
MPRAAPRDPL VVGRVIGDIL DPFNRTVTLR VSFNNRDVNN GFEFLPSQVV NQPRVEIGGD DLRTFYTLVM VDPDAPSPSN PNLREYLHWL VTDIPGSTGA SFGQDIICYE NPRPAVGIHR FIFVLFRQLG RQTVYPPGWR QNFNTRDFAE AYNLGLPVAS VYFNCQREGG SGGRRM
>AAA02687
MARGVEPLII GRVIGEVVDI
FNPSVRLDVT YNSSKQVSNG
HELMPAVVAS KPRVEIGGED
MRSAYTLIMV DPDAPSPSDP
YLREHLHWIV TDIPGTTDIT
FGKEIVCYET PKPVVGIHRY
IFILFKQTRG RQTVRTPSSR
DCFNTRRFAA ENGLGLPVAV
VYFNAQRETA ARRR
>AAA04667
MDSSEELCKS SNLFDNPSSQ
TQSLLSNLSL TDDSAPEQNI
TTSLRVIGDV VDAIDSPVTL
NISYNNEIVT AGCEFKPSEV
VSQPRVEVGG HLWDFLHLVD
PDAPSPSNPT LKEYMHWLVT
DIPGTSDASF GKEVVPYESP
QPSREIHRIV FVLFQQEGAQ
TVFPPGWRQN FNTRDFAEVY
DLTPVAAVYF NCQRERDLGG
SRL
>AAA04668
MPRTASTSAP RDPLEIGRVI
GDVLDPFNRS VPLRVSYNNR
IVTTGGEFRP SQVDSQPRVE
VGGDDLRTFY TLVMVDPDAP
SPSNPHLREY LHWLVTDIPG
TTGAAFGQEV VCYESPRPSQ
GIHRFVFVLF QQLGRQTVYA
PGWRPNFITR DFAELYNLGL
PVSAVYFNCQ REGGCGGRRL
>AAA05018
MARMIEPLIV GRVIGDVIDP
FNPSVQMCVN YNNKQVFNGS
ELLPSSVASK PRVNINGEDM
RTFFTLVLTD PDVPGPSDPY
SREHLHWIVS DIPGTTDSTF
GSELVRYEIP RPNIGIHRFI
FILFKQNRRQ TIVSLPSTRD
YFNTRQFAAE NDLGLPVAAA
YFNAQRETAA RRR
>AAA07573
MAETPEILIA GKVIRDVLKP
FTPEAELTVQ YGSEAVSDWI
MVDPDAPNPI HPTLREWLHW
IVVDIPQGMD ASKVGRTLVE
YMGPQPSTGK HRYVFALYKQ
KGPLVKPRPL PRNSPGAIAI
PAILLPIMTS DSRLLPSSLT
PERS
>AAA07574
MTTMVRRTVD PLVVGRVIGD
VLDMFVPMVD FRVQYGTKHI
FNGCEIKPSL AFERPLAQNL
GHPSTDNFYT IIMIDPDAPS
PSEPKMKEWL HWIMVDIPQG
MDASKGKELV EYMGPKPPTG
IHRYIFVLFR QKGPIAKQWQ
LPQARSNFST RNFAAQNGLG
LPVAAVYFNS QKEAANKKR
>AAA14030
MPSGRDSLVV GQVIGDVLDP
FIRSVALRVV YEYREVINAS
EFRPSQVVNP PMIEIQGNDP
MAFYTLVMVD PDTPSPGNPA
EREYLHWLVT NIPATGGIIL
GQEIVAYENP RPSLGIHRIV
FAVFCHSGRQ IIGAPGWRPN
FFTREFAEVY NLGSPVAATY
FTCQREGGYR GRRGS
>AAA15977
MAASVDPLVV GRVIGDVVDM
FVPSVSMSVY FGAKHVTNGC
TIKPSIAVDP PRLLIGGHSD
VLYTLVMTDP DAPSPSEPSM
RELVHWIVTD IPGCASTSCG
KEVVAYTGPR PPVGIHRFIL
VLFEQKQPLG MAVEPPISRV
NFNTRLFAGR HGLGLPVATV
YFNAQKEPAN KKR
>AAA16236
MAKSDSLIIG RVVGDVIDHF
NPSVRMCVTY NNKRVYNGHE
LFPSSVTLKP RIQVPDGDLK
SFFTLIMTDP DVPGPSDPYL
KEHLHWIVTD IPGTTDATFG
KEIVSYELPR PNIGIHRFAF
ILFRQNRRGT VDPPCSRDRF
CTKKFAEDNQ LGLPVAAVYF
NCQRETAARR R
>BBB00220
MARGVEPLII GRVIGEVVDI
FNPSVRLDVT YNSSKQVSNG
HELMPAVVAS KPRVEIGGED
MRSAYTLIMV DPDAPSPSDP
YLREHLHWIV TDIPGTTDIT
FGKEIVCYET PKPVVGIHRY
IFILFKQTRG RQTVRTPSSR
DCFNTRRFAA ENGLGLPVAV
VYFNAQRETA ARRR
>BBB01481
MPRAPPRDPL IVGRVIGDVL
DPFNRTVNLR VSYNNRDVNN
GCEFRPSQVV NQPRVEIGGD
DLRTFYTLVM VDPDAPSPSN
PNLREYLHWL VTDIPGSTGA
SFGQEIVCYE NPRPAVGIHR
FIFVLFRQLG RQTVYPPGWR
QNFNTRDFAE VYNLGLPVAS
VYFNCQREGG SGGRRL
>BBB05328
MDPLIIGRVV GDVIDNFNPS
VRMCVTYNNK QVYNGHEFFP
SSVTLKPRVQ VLDDPDVPGP
SDPYLKEHLH WIVTDIPGTT
DATFGKEMVT YELPRPNIGI
HRFAFILFRQ NRRGTVVPPC
SRDRFCTKKF AEDNQLGLPV
AAVYFNCQRE TAARRR
>BBB05917
MPRTASTSAP RDPLEIGRVI
GDVLDPFNRS VNLRVSYNNR
IVTTGGEFRP SQVDSQPRVE
VGGDDLRTFY TLVMVDPDAP
SPSNPHLREY LHWLVTDIPG
TTGATFGQEV VCYESPRPSQ
GIHRFVFVLF QQLGRQTVYA
PGWRPNFITR DFAELYNLGL
PVAAVYFNCQ REGGCGGRRV
IGDVVDAIDS PVTLNIIYNN
EIVTAGGEFL PSQVVSQPRV
EVGGHLGTFY TLVIVNPDAP
SPRNPSLKEY MHWLVTDIPG
NSEASLGQEV VPYESPQPSI
GIHRMVFVLL QQRGQQTVYP
PGWRQNFNAR DFAEVYDLTP
VAAVYFNCRM EGDLGGSKL
>BBB09583
MPSGRDSLVV GQVIGDVLDP
FTRSVTLRVV YDNREVINAS
EFRPSQVVNP PMIEIQGNDP
MSFYTLVMVD PDAPSPGNPS
EREYLHWLVT NIPATGGISL
GQEIVAYENP RPSLGIHRLV
FAVFCHSGSQ IIGAPGWRPN
FFTREFAEVY NLGSPVAATY
FTCQREGGYR GRRRS
>BBB10200
MAEALEILVA RKVIGDVLEP
FTPEAELTVQ YGSETVSNGC
EIKPLEAKNR PHLQVTSHNP
RPDDLYTLIM VDPDAPNPTH
PTLREWLHWI VVDIPQGMDA
SKGRTLVEYM GPQPSTGKHR
YVFALYKEKG PLVKPRPLPP
EYARGNFNTR HFAAHNDLGQ
PVAALFFNSR KEANIAYDN
>BBB10201
MTTMVRRTVD PLVVGRVIGD
VLDMFVPMVD FRVQYGTKHI
FNGCEIKPSL AFERPLAQIS
GHPSTDNFYT IIMIDPDAPS
PSEPKMKEWL HWIIVDIPQG
MDASKGKELV EYMGPKPPTG
IHRYVFVLFR QKGPIAKQWQ
LPQARSNFST RNFAAQNGLG
LPVAAVYFNS QKEAANKKR
>BBB17449
MSMPRSGTDS LVLGEVIGDV
LDPFIKFATL RVFYESREVI
NACELRPSQT INLPRVEIQG
NDPTATYYYT LVMVDPDAPS
PGNPTEREYL HWLVTNIPAT
GSISYGE
>BBB20775
MARMIEPLIV GRVIGDVIDP
FNPSVQMCVN YNNKQVFNGS
ELLPSSVASK PRVDINGEDM
RTFFTLVLTD PDVPGPSDPY
LREHLHWIVS DIPGTTDSTF
GSEMVRYEIP RPNIGIHRFI
FILFKQNRRQ TIVSLPSTRD
YFNTRQFAAE NDLGLPVAAA
YFNCQRETAA RRR
>BBB20855
MPVPRSGRDA LVVGQVIGDV
LDPFIRLVNL RVIYEDREVI
NASEFRPSQI VYPPKVEIQG
NDPSASYFFT LVMVDPDAPS
PGNPTEREYL HWLVTNIPAN
GSINLGQEVM AYESPRPSLG
IHRYVFVLFY HSGLQTITAP
GWRQNFFTRE FAELYNLGMP
VAAVYFTCQR EGGYRRRRFD
