# Supplementary material for: Genome-wide identification and expression analysis disclose the pivotal PHOSPHATIDYLETHANOLAMINE BINDING PROTEIN members that may be utilized for yield improvement of Chenopodium quinoa
Source: Front Plant Sci. 2023 Jan 10;13:1119049. doi: 10.3389/fpls.2022.1119049 (PMC9871630; doi:10.3389/fpls.2022.1119049)
Supplement: Supplementary File 2 — Expression data of PEBP genes in various biological events. [file Table_2.xlsx]

## Sheet: Sheet1
Expression data of PEBP genes in various biological events.
	expressions in various tissues					expressiona at 6 inflorescence stages						expressions during seed germination				expressions during night break			Diurnal expression levels
ID	Seedling	Leaf	Stem	Inflorescence	Seed	YP1	YP2	YP3	YP4	P1	P2	BL-5h	BL-15h	BL-A-5h	BL-A-15h	SD14	SD26	NB28	LD1	LD2	LD3	LD4	LD5	LD6	LD7	LD8	SD1	SD2	SD3	SD4	SD5	SD6	SD7	SD8
CqFTL1	0.00904033	0.139376	0.488764	1.9923	0	0.900816	2.75859	3.29464	5.44851	20.1035	24.2115	0	0	0	0	0	0	0.011272	0	0	0	0	0	0	0	0	0	0	0	0	0.165808	0.224287	0	0.086173
CqFTL2	1.8191	5.62021	6.64955	3.5297	4.10893	12.3133	15.8982	16.5448	18.4779	35.1309	38.8398	2.48298	2.44836	3.13136	2.98302	1.8377	2.71133	2.39224	8.99877	9.13477	8.85552	7.3321	7.16426	7.0077	7.3815	10.3821	11.619	9.95549	9.69524	12.1326	13.4771	15.2279	20.8196	23.3305
CqFTL3	0	0.0548337	0.0500737	0.0538373	0	0.156067	0.089403	0	0.16591	0.04368	0.0839793	0	0.124403	0	0	0.115363	0.242113	0.100704	0.378948	0.139842	0.295869	0.21107	0.244012	0.387255	0.676117	0.0233645	0.550687	0.326122	0.336099	0.223285	0	0.239991	0.165116	0.495839
CqFTL4	0.172192	3.02005	0.603566	1.30902	0	2.69961	4.69453	5.13773	5.04149	2.85789	2.77823	0.554529	4.38597	0.0422203	0.0273725	0.967657	1.71125	1.44353	1.53113	1.60459	0.892621	0.51141	0.552974	0.549444	2.9611	1.54024	5.72509	4.63551	1.13576	1.56121	4.93543	3.04693	5.04401	3.86188
CqFTL5	0	3.26991	4.41921	0.301688	0.188222	0.295734	0.581734	0.347949	0.387411	1.25282	3.61515	0.125751	0.063743	0.0988177	0.077644	1.59706	11.6272	1.41277	0.618336	0.150449	0	0.054659	0.026232	0	7.13612	3.1156	6.4139	2.08171	0.372597	0.505063	20.5911	29.3105	33.478	14.494
CqFTL6	0	0	0	0	0	0	0.0139917	0	0	0.102323	0.127095	0	0	0	0	0.165352	0.0482287	0.0628753	0.847198	1.17196	0.404089	0.531818	0.630192	1.18807	1.20113	0.50083	0.506	0.842609	0.231291	0.122693	0.33256	0.087366	0.039883	0.190258
CqFTL7	0.0440327	0.123844	0	0	0	0	0	0	0	0	0	0	0.210623	0	0	0.26431	0.590696	0.259436	4.47797	2.28612	2.17615	2.31035	1.73233	2.22237	4.17986	4.41254	4.73518	4.37858	1.82016	3.01825	4.36521	2.8017	3.05496	5.65522
CqFTL8	0	0.667363	0	0	0	0.0114533	0.0598733	0.130709	0	0.384813	0.986594	0	0	0	0.194297	4.3364	5.04691	0.594577	0.735832	0	0	0	0.200826	0.268668	2.81573	1.27531	0.0973685	0.0610915	0	0	14.9902	54.0618	7.34823	1.08322
CqFTL9	0	0	0	0	0	0.0297787	0.0786573	0.0919227	0.12511	0.489172	0.640689	0	0	0	0	0.524868	0.736037	0.309185	1.07296	0.207853	0.228057	0.283801	0.367012	0.200642	1.44572	1.15002	1.4779	0.041856	0.0632395	0.694061	0.958993	0.236379	1.46816	0.940711
CqFTL10	0	0	0	0	0	0	0	0	0	0.0277657	0	0	0	0	0	0.03778	0.0134357	0	0	0	0	0	0	0	0	0	0	0	0	0	0	0	0	0
CqFTL11	0	0	0	0	0	0	0	0	0	0	0	0	0	0	0	0	0	0	0	0	0	0	0	0	0	0	0	0	0	0	0	0	0	0
CqTFL1	0.340831	0	1.11483	1.20203	0	2.37181	2.73805	1.91106	2.14639	1.32409	1.30191	0	0	0	0	0.120754	0.541786	0.606298	0.725831	0.228412	0	0.553859	0.417581	1.10604	2.87377	1.56916	0.110246	0.0725205	0.0673835	0.191664	0.909825	0.178016	2.13544	0.687999
CqTFL2	0.463355	0.00797967	4.89416	0.392355	0	0.623415	0.643618	0.372451	0.226211	0.089311	0.0367193	0	0.146802	0	0	0.01612	0.0153	0.020965	0	0	0	0.0320285	0.045274	0	0.0678595	0.15722	0	0.0138795	0	0	0.0330025	0.081797	0.0421405	0.126727
CqTFL3	0.376853	0	3.88306	0.367908	0	0.404336	0.398177	0.182015	0.153117	0.070156	0.0385547	0	0.098873	0	0	0.0127287	0	0.0183157	0	0	0	0	0	0	0	0	0	0	0	0	0	0	0	0
CqTFL4	0.224169	0	0.0659983	0.0159423	0	0.661774	0.162699	0.247786	0.081532	0.0998823	0.129526	0	0.053816	0	0	0	0	0	0	0	0	0	0	0	0	0	0	0	0	0	0	0	0	0
CqTFL5	2.26411	0	0	0.116017	0	0.599392	0.221853	0.357058	0.329501	0.046664	0.0785697	0	0	0	0	0	0	0	0	0	0	0	0	0	0	0	0	0	0	0	0	0	0	0
CqTFL6	1.51216	0.012401	0.0601947	0.11805	0	0	0.243128	0.419232	0.355775	0.264695	2.11996	0	0.0138977	0	0	0.00737	0.000399667	0	0	0	0	0	0	0	0	0	0	0	0	0	0	0	0	0.038109
CqTFL7	0.455173	0	0.208305	1.0954	0.068723	0.1237	0.0818867	0.208192	0.30408	5.69199	17.0491	0	0.0715287	0.0113303	0	0	0	0	0	0	0	0	0	0	0	0	0	0	0	0	0	0	0	0.0357715
CqMFT1	0.968669	0	0	0	8.01002	0	0	0	0	0.703394	0.371948	11.0591	13.6345	16.5206	13.6888	0	0	0	0	0	0	0	0	0	0	0	0	0	0	0	0	0	0	0
CqMFT2	0.043872	0.00829933	0.062145	0.1344	5.4135	2.44125	4.54667	6.30681	4.81029	1.32406	0.735475	1.38315	0.222437	2.16831	0.627016	0	0.052543	0.05286	0.880942	0.942302	1.73589	0.315635	0.252839	0.0217755	0	0.056858	1.63668	0.824961	0.449757	0.963325	0.826306	0.627252	7.74264	10.0433
CqMFT3	0	0	0	0	41.1364	0	0	0.057711	0.019698	0	0.0234177	6.14061	0.271957	8.22472	4.09218	0	0	0	0	0	0	0	0	0	0	0	0	0	0	0	0	0	0	0
CqMFT4	0	0	0.0812657	0.113803	30.6766	0	0.975728	1.68822	2.18522	1.13223	0.463971	7.83704	0.344429	4.36979	2.5236	0	0	0	0	0	0	0	0	0	0	0	0	0	0	0.0516555	0	0.050839	0.088776	0
CqMFT5	0	0	0	0	0.56728	0.0513147	0.066996	0.170073	0.163277	0.0182817	0.055244	0	0.083511	0	0.067072	0	0	0	0	0	0	0	0	0	0	0	0	0	0	0	0	0	0	0

## Sheet: Sheet2
ID	LD1	LD2	LD3	LD4	LD5	LD6	LD7	LD8	SD1	SD2	SD3	SD4	SD5	SD6	SD7	SD8	14d_SD	26d_SD	28d_NB
CqFTL1	0	0	0	0	0	0	0	0	0	0	0	0	0.165808	0.224287	0	0.086173	0	0	0.011272
CqFTL2	8.99877	9.13477	8.85552	7.3321	7.16426	7.0077	7.3815	10.3821	11.619	9.95549	9.69524	12.1326	13.4771	15.2279	20.8196	23.3305	1.8377	2.71133	2.39224
CqFTL3	0.378948	0.139842	0.295869	0.21107	0.244012	0.387255	0.676117	0.0233645	0.550687	0.326122	0.336099	0.223285	0	0.239991	0.165116	0.495839	0.115363	0.242113	0.100704
CqFTL4	1.53113	1.60459	0.892621	0.51141	0.552974	0.549444	2.9611	1.54024	5.72509	4.63551	1.13576	1.56121	4.93543	3.04693	5.04401	3.86188	0.967657	1.71125	1.44353
CqFTL5	0.618336	0.150449	0	0.054659	0.026232	0	7.13612	3.1156	6.4139	2.08171	0.372597	0.505063	20.5911	29.3105	33.478	14.494	1.59706	11.6272	1.41277
CqFTL6	0.847198	1.17196	0.404089	0.531818	0.630192	1.18807	1.20113	0.50083	0.506	0.842609	0.231291	0.122693	0.33256	0.087366	0.039883	0.190258	0.165352	0.0482287	0.0628753
CqFTL7	4.47797	2.28612	2.17615	2.31035	1.73233	2.22237	4.17986	4.41254	4.73518	4.37858	1.82016	3.01825	4.36521	2.8017	3.05496	5.65522	0.26431	0.590696	0.259436
CqFTL8	0.735832	0	0	0	0.200826	0.268668	2.81573	1.27531	0.0973685	0.0610915	0	0	14.9902	54.0618	7.34823	1.08322	4.3364	5.04691	0.594577
CqFTL9	1.07296	0.207853	0.228057	0.283801	0.367012	0.200642	1.44572	1.15002	1.4779	0.041856	0.0632395	0.694061	0.958993	0.236379	1.46816	0.940711	0.524868	0.736037	0.309185
CqFTL10	0	0	0	0	0	0	0	0	0	0	0	0	0	0	0	0	0.03778	0.0134357	0
CqFTL11	0	0	0	0	0	0	0	0	0	0	0	0	0	0	0	0	0	0	0
CqTFL1	0.725831	0.228412	0	0.553859	0.417581	1.10604	2.87377	1.56916	0.110246	0.0725205	0.0673835	0.191664	0.909825	0.178016	2.13544	0.687999	0.120754	0.541786	0.606298
CqTFL2	0	0	0	0.0320285	0.045274	0	0.0678595	0.15722	0	0.0138795	0	0	0.0330025	0.081797	0.0421405	0.126727	0.01612	0.0153	0.020965
CqTFL3	0	0	0	0	0	0	0	0	0	0	0	0	0	0	0	0	0.0127287	0	0.0183157
CqTFL4	0	0	0	0	0	0	0	0	0	0	0	0	0	0	0	0	0	0	0
CqTFL5	0	0	0	0	0	0	0	0	0	0	0	0	0	0	0	0	0	0	0
CqTFL6	0	0	0	0	0	0	0	0	0	0	0	0	0	0	0	0.038109	0.00737	0.000399667	0
CqTFL7	0	0	0	0	0	0	0	0	0	0	0	0	0	0	0	0.0357715	0	0	0
CqMFT1	0	0	0	0	0	0	0	0	0	0	0	0	0	0	0	0	0	0	0
CqMFT2	0.880942	0.942302	1.73589	0.315635	0.252839	0.0217755	0	0.056858	1.63668	0.824961	0.449757	0.963325	0.826306	0.627252	7.74264	10.0433	0	0.052543	0.05286
CqMFT3	0	0	0	0	0	0	0	0	0	0	0	0	0	0	0	0	0	0	0
CqMFT4	0	0	0	0	0	0	0	0	0	0	0	0.0516555	0	0.050839	0.088776	0	0	0	0
CqMFT5	0	0	0	0	0	0	0	0	0	0	0	0	0	0	0	0	0	0	0
