# Supplementary material for: Genome-wide identification and expression analysis disclose the pivotal PHOSPHATIDYLETHANOLAMINE BINDING PROTEIN members that may be utilized for yield improvement of Chenopodium quinoa
Source: Front Plant Sci. 2023 Jan 10;13:1119049. doi: 10.3389/fpls.2022.1119049 (PMC9871630; doi:10.3389/fpls.2022.1119049)
Supplement: Supplementary File 3 — Expression profiles of the TFs in blue module. [file Table_3.xlsx]

## Sheet: Sheet1
Expressions of TFs in blue module
ID	Family	LD1	LD2	LD3	LD4	LD5	LD6	LD7	LD8	SD1	SD2	SD3	SD4	SD5	SD6	SD7	SD8
AUR62011442	B3	3.19621	3.75491	1.79632	2.62839	3.16367	2.33654	1.1496	1.53932	1.11515	1.89377	1.46155	0.97015	0.465594	0.585344	0.904961	0.571368
AUR62022421	B3	2.39152	3.67284	1.72501	1.44562	2.60967	1.42981	1.6534	1.31354	0.631337	1.11326	0.728788	0.490907	0.130127	0.0882615	0.784362	0.559497
AUR62022423	B3	2.59969	4.03952	1.88765	2.35736	2.51243	1.81074	1.87945	1.84903	0.55647	1.39821	1.31747	0.83805	0.649492	1.02493	0.70361	0.670984
AUR62042175	B3	2.90262	4.48987	2.53966	2.21939	2.84684	1.90041	2.17685	1.53678	0.730094	1.57795	1.26713	1.2032	0.27768	0.215305	0.643962	0.461341
AUR62001422	Bzip	7.22747	6.0972	6.47828	6.77566	11.0817	11.3942	8.09259	8.29795	5.76669	7.75324	13.9911	20.9237	24.0595	19.6777	18.6734	17.2582
AUR62004100	bZIP	10.5934	9.94956	16.1098	30.0644	42.6995	40.6289	26.4322	21.1287	13.524	26.6449	57.0526	67.7542	93.3132	133.855	71.9879	40.9042
AUR62004443	bZIP	2.79316	3.52765	2.86116	1.9815	2.43373	3.23297	3.31553	2.86669	2.73051	3.35971	3.07061	3.82941	7.73931	10.9668	5.4884	6.67805
AUR62009948	bZIP	6.69532	7.61571	8.84269	10.4062	14.884	15.9053	9.48194	8.28293	6.5858	10.7406	19.6839	25.5933	30.0682	29.593	19.4131	16.095
AUR62013917	bZIP	8.33649	2.14068	0.588153	0.308773	0.56906	2.64134	3.56226	11.1551	7.13687	2.08604	1.15525	1.67858	7.25741	22.8316	7.9631	10.8059
AUR62018275	bZIP	2.71955	0.641324	0.161019	0.341923	0.0355185	4.77984	3.65157	9.72737	2.60223	0.222432	0.773245	1.25698	20.2392	51.1932	9.30513	6.39876
AUR62018350	bZIP	3.80751	3.62492	2.38548	1.93825	2.38344	1.59528	1.94105	2.84608	4.44195	3.93703	5.17886	4.83796	11.9188	23.1224	7.56325	7.99856
AUR62021054	bZIP	0.945852	1.30268	1.87851	0.831141	0.50513	1.52626	4.68582	1.93708	1.27186	1.65447	1.99802	2.16937	7.55558	8.31629	5.24505	2.89479
AUR62023507	bZIP	1.3261	2.37967	2.12994	2.47755	3.44955	4.83952	2.38502	2.11658	0.923281	2.22718	6.05787	7.6941	7.6003	8.35523	4.7503	5.12296
AUR62030316	bZIP	1.14633	1.36773	1.15972	0.734026	0.950481	0.702821	0.698316	0.981596	1.75749	1.44251	1.80829	2.92239	5.02217	7.93699	2.01634	2.49355
AUR62031478	bZIP	0.767177	1.05324	1.13291	0.744267	0.792029	2.17075	3.01371	1.43387	1.36286	1.18242	2.14551	2.68438	6.41293	5.1744	2.40572	1.73628
AUR62012460	C2H2	2.49091	1.6843	1.43269	1.22026	2.67918	1.8461	1.23805	2.25531	2.31655	3.29371	3.37164	2.69243	2.93714	6.94043	4.39722	5.08011
AUR62029151	C2H2	2.02101	2.16792	2.4864	3.05813	3.80025	4.44363	3.23064	1.84257	1.47722	3.95614	3.84438	5.97018	7.74187	9.81317	4.60907	3.18058
AUR62042998	C2H2	0.319268	0.125665	0.234231	0.315817	1.00211	1.90652	1.21113	0.598534	0.053776	0.739071	3.04516	7.17972	13.1526	19.2231	8.77224	3.45499
AUR62021353	C3H	9.57191	6.00187	7.30319	3.94093	17.2279	22.4983	17.7508	22.668	10.4783	9.95284	13.7939	26.2115	44.4118	44.3799	30.5244	38.1775
AUR62009440	CO-like	26.953	6.57617	3.36518	21.5547	97.9892	285.787	96.7055	75.5508	8.12347	12.0374	33.5233	140.525	412.583	436.988	106.876	39.4739
AUR62020307	CO-like	134.628	97.6469	78.1	95.3567	94.4138	151.95	115.969	152.432	127.017	106.471	104.773	119.736	252.936	403.633	218.481	178.517
AUR62023118	CO-like	17.3534	3.18077	2.38893	23.0165	87.6868	304.745	96.117	65.4657	7.01663	5.93237	25.18	128.419	486.983	635.992	92.1673	35.189
AUR62035217	CO-like	120.717	80.0013	52.9773	63.3802	76.7969	148.049	112.272	132.227	102.624	89.4189	93.9349	131.343	331.339	529.524	195.272	174.889
AUR62039984	CO-like	52.5038	34.0504	13.0796	6.30809	3.74885	29.1929	49.8215	64.0063	44.2747	20.046	13.1478	11.9437	66.5312	196.749	53.6867	54.7274
AUR62001045	CPP	6.61304	8.34623	3.78263	5.14845	6.26612	5.94097	5.27991	3.51433	1.76633	3.4788	3.44	2.06248	1.50197	1.7613	2.09603	1.71047
AUR62002328	DBB	68.1637	36.2853	39.574	30.7844	37.566	168.43	121.146	116.953	55.538	46.4548	33.9768	68.1971	340.231	694.562	163.198	113.35
AUR62023859	DBB	46.0746	24.7459	26.7172	20.908	29.7975	162.991	125.072	110.297	35.8525	22.5547	17.5264	50.3199	328.128	663.833	182.886	108.958
AUR62014843	Dof	4.86477	4.68275	6.21193	5.64643	7.98701	8.76126	7.52066	5.18421	4.45042	5.60578	8.31085	12.2617	15.5802	18.26	6.8524	5.81238
AUR62032799	Dof	0.732661	0.484205	0.274552	0.264466	1.01976	13.378	8.1178	2.07587	0.370827	0.041081	0.233087	1.47132	27.475	22.5557	1.58572	0.537739
AUR62034094	Dof	0.036605	0	0.147023	0.605701	8.97689	30.9655	4.86931	1.28325	0.0370975	0.094837	1.12409	11.6374	45.7345	62.8424	0.860942	0.083788
AUR62019253	EIL	1.17352	1.63722	3.01196	1.71098	1.94877	0	0.0550855	0.0729	1.42365	1.44101	0.212263	0	2.869	0.15956	0.108527	2.16743
AUR62012456	ERF	3.3544	3.82336	6.39295	14.8738	8.71458	3.96115	3.34415	3.32894	2.72297	7.31393	4.66495	5.51953	1.1142	1.43125	1.60299	3.11552
AUR62017052	ERF	1.24323	1.2696	1.9176	3.34643	2.5949	3.00489	1.94658	1.76817	1.45541	2.16631	3.0759	3.6087	6.11866	7.42741	3.9016	4.05175
AUR62031580	ERF	1.17636	1.23312	1.66043	3.9538	2.235	1.37304	0.993374	0.984735	0.958601	2.59477	1.0456	1.27294	0.0895465	0.364645	0.649941	0.825181
AUR62010300	FAR1	0.766111	0.737846	1.07134	0.530025	0.885676	1.57146	1.63224	0.875256	0.661139	0.620777	1.0188	1.97292	2.50466	1.71516	1.6659	1.79942
AUR62044486	GeBP	3.93312	0	0	3.65619	2.48631	0	0	3.2067	0	0	5.11902	0	0	0	0	3.283
AUR62010646	GRAS	5.81277	6.54575	3.47073	4.07348	4.17206	4.60316	3.41338	3.0142	1.18239	2.19373	2.42972	1.45749	1.02326	1.16727	1.43464	1.43416
AUR62017288	GRAS	3.98018	5.23435	2.62239	3.19759	3.92335	3.6602	2.23993	2.70491	1.0116	1.71367	1.72623	1.57704	0.90072	0.943948	0.866882	0.877371
AUR62021138	GRAS	8.45899	6.35427	6.87243	6.89411	13.0584	17.3595	10.1208	11.3405	6.88618	7.92234	13.6063	19.9328	29.6374	28.8849	18.1706	15.1964
AUR62039155	GRAS	0.783141	1.89849	4.43602	3.77717	3.48085	2.70825	2.24753	1.8357	1.69495	2.00476	2.07517	3.22684	2.70692	0.557383	1.08907	1.54688
AUR62033894	GRF	2.10397	3.05699	2.27701	1.60611	1.35706	0.745434	1.08406	1.65708	1.2321	1.19524	0.817242	0.620862	0.365966	0.123509	0.852326	1.40624
AUR62003152	HD-ZIP	8.97067	8.03979	8.63603	11.0475	12.8538	10.4184	8.96253	12.4678	12.6879	18.3434	21.1463	27.7138	29.1001	39.6458	20.7891	27.8015
AUR62004541	HD-ZIP	0.521336	0.387161	0.794026	0.187333	0.717755	1.09869	1.80005	0.949601	0.450847	0.37449	1.38403	4.40327	11.3971	7.15336	17.8334	22.0629
AUR62008353	HD-ZIP	97.9645	95.7126	121.184	65.2179	88.6922	73.9553	101.139	103.449	129.155	91.4254	110.826	180.283	163.157	108.886	328.942	246.275
AUR62022715	HD-ZIP	0.585184	0.447151	0.617618	0.513022	0.975492	1.19257	1.46349	1.17265	0.963141	0.708508	1.68731	5.23767	10.3985	9.6903	18.6852	21.3379
AUR62000210	HSF	3.26625	3.9459	5.45204	4.54302	5.1468	3.05814	1.21848	2.68561	1.38493	2.37563	3.2522	2.80959	1.15847	0.614948	1.038	0.990957
AUR62010631	HSF	1.99856	2.81364	1.30754	2.20343	5.13269	5.06855	5.61974	2.97518	1.53736	4.02583	7.58121	6.7692	13.4825	26.4608	9.00003	3.87563
AUR62017275	HSF	1.07596	1.2233	1.54661	1.19031	1.76946	1.84885	5.78168	1.5461	0.826425	0.996067	2.06984	2.47137	4.60702	8.77003	5.22085	3.00188
AUR62021507	HSF	0.880486	3.44146	3.48533	3.64579	7.46049	10.1212	1.55315	1.44258	2.16612	7.73734	7.56712	14.2337	36.3632	6.69194	2.91324	3.86668
AUR62024930	LBD	1.17901	1.30693	2.62452	1.59891	2.2405	1.0095	1.19881	1.73157	1.67834	1.33527	0.93695	1.09162	0.275765	0.109495	0.382864	2.08518
AUR62043747	MIKC_MADS	1.96996	3.20395	0.854635	1.45454	0.989116	1.38088	0.598866	0.878796	2.33982	1.92891	0	0.797202	2.13431	3.57764	4.48347	0
AUR62039675	M-type_MADS	1.19982	1.32905	1.14292	2.15728	4.84899	8.23974	3.16728	2.24017	5.45582	6.73228	11.0065	14.0988	19.2716	25.374	13.9281	8.98784
AUR62009325	MYB	4.63293	4.79611	2.90563	2.69388	3.34097	2.82175	2.17573	2.49703	1.56566	1.87291	1.61441	1.06757	0.722166	0.636601	0.961323	1.52556
AUR62004404	MYB_related	5.571	4.02198	6.63952	5.80904	10.4465	17.9186	12.553	9.43873	5.71178	8.10033	9.64896	15.0966	25.8862	13.5647	28.8383	17.2932
AUR62011313	MYB_related	4.89475	4.44275	2.24765	1.88787	1.4292	0.709191	0.531544	2.92261	1.56511	2.0118	0.17527	0.182746	0.0768525	0	0.259408	1.13408
AUR62039363	MYB_related	3.20609	1.42886	1.77467	5.6472	11.4831	14.2521	6.15501	6.47883	1.71677	3.90484	9.20902	17.3567	25.9378	48.5717	6.77246	4.22483
AUR62039448	MYB_related	8.17415	9.23967	11.8509	16.3186	17.491	25.5428	23.5093	14.2327	8.86195	17.2848	38.303	36.2874	56.8326	113.588	17.1998	11.0788
AUR62007012	Nin-like	10.9134	8.77503	8.98065	13.6787	23.7411	26.982	12.9158	13.2223	9.92599	14.6464	17.6175	29.0684	47.1411	61.4136	15.797	15.0228
AUR62019876	Nin-like	14.9221	11.6816	10.8709	13.4346	21.9459	32.3338	15.6037	15.5436	13.4726	19.1767	20.2701	26.5623	42.5138	53.0935	18.9022	19.8376
AUR62021261	TCP	3.46371	2.84102	2.29712	2.03496	2.40433	3.46525	5.82728	4.22563	2.3083	2.63201	3.01947	3.11618	7.5571	7.77928	7.85161	4.35283
AUR62029577	TCP	0.612292	0.51776	0.990094	0.725976	1.08059	1.01737	0.921893	1.37979	0.692454	0.595238	1.48998	2.22298	2.74478	1.62654	2.84272	2.33454
AUR62001029	Trihelix	19.7557	26.2124	30.4999	23.6631	16.9088	13.0589	14.6951	15.3252	16.5415	13.0869	10.24	8.40647	4.39682	2.26217	7.31267	12.2277
AUR62044655	Trihelix	1.817	2.17653	1.14318	1.31065	0.945329	1.01546	0.216724	1.84092	1.28893	1.5254	1.11434	0.483617	0.39049	0.43865	1.46867	1.10684
AUR62023484	WRKY	2.16791	2.97587	1.91437	2.06966	0.966681	0.469008	0.525748	1.62972	1.33209	0.70109	0.686967	0.414602	0.147903	0.134896	0.607783	0.920304
